# Supplementary material for: An Atypical Presentation of Upper Motor Neuron Predominant Juvenile Amyotrophic Lateral Sclerosis Associated with TARDBP Gene: A Case Report and Review of the Literature
Source: Genes (Basel). 2022 Aug 19;13(8):1483. doi: 10.3390/genes13081483 (PMC9407925; doi:10.3390/genes13081483)
Supplement: Supplementary file 1 [file genes-13-01483-s001.zip]

Archive with 1 entries (1 files):
- genes-1854757-supplementary.pdf
